# Supplementary material for: Metabolome and Essential Element Analyses of Five Underutilized European Crops Reveal Their Nutritional Properties and Potential to Diversify the European Food System
Source: Metabolites. 2025 Nov 3;15(11):720. doi: 10.3390/metabo15110720 (PMC12654173; doi:10.3390/metabo15110720)
Supplement: Supplementary file 1 [file metabolites-15-00720-s001.zip]

Archive with 1 entries (1 files):
- metabolites-3934124-supplementary.xlsx
