# Supplementary material for: Metabolome and Essential Element Analyses of Five Underutilized European Crops Reveal Their Nutritional Properties and Potential to Diversify the European Food System
Source: Metabolites. 2025 Nov 3;15(11):720. doi: 10.3390/metabo15110720 (PMC12654173; doi:10.3390/metabo15110720)
Supplement: Supplementary file 1 [file metabolites-15-00720-s001.zip › metabolites-3934124-supplementary.xlsx]

## Sheet: Full list of compounds
Putative annotation	Source
Aspartic acid	UPLCMS
Asparagine	UPLCMS
alpha-Ketoglutaric acid	UPLCMS
Glutamine	UPLCMS
Citramalic acid	UPLCMS
Xylose	UPLCMS
Histidine	UPLCMS
3-Hydroxy-3-Methylglutaric acid	UPLCMS
Shikimic acid	UPLCMS
L-Galactono-1,4-lactone	UPLCMS
Sugar	UPLCMS
Citric acid	UPLCMS
Quinic acid	UPLCMS
Saccharic acid	UPLCMS
Pantothenic acid (Vitamine B5)	UPLCMS
Myo-Inositol	UPLCMS
3-Deoxy-D-manno-2-octulosonic acid	UPLCMS
Fructose 6-phosphate	UPLCMS
Catechin	UPLCMS
Glutathione	UPLCMS
Disaccharide_341	UPLCMS
Adenosine 5'-monophosphate	UPLCMS
4-Chlorogenic acid	UPLCMS
Lactobionic acid	UPLCMS
Succinoadenosine	UPLCMS
Sinapoylglucose	UPLCMS
Disaccharide_387	UPLCMS
Kaempferol-3/7-O-Glucoside	UPLCMS
Flavin Mononucleotide	UPLCMS
Quercetin-3-O-D-Glucoside	UPLCMS
D-()-Raffinose	UPLCMS
Isochlorogenic acid B	UPLCMS
Uridine-5'-diphosphogalactose	UPLCMS
Tiliroside	UPLCMS
Uridine diphosphate-N-acetylglucosamine	UPLCMS
Quercetin 3-O-glucoside 7-O-rhamnoside	UPLCMS
Rutin	UPLCMS
Isorhamnetin-3-O-rutinoside	UPLCMS
Sucrose	UPLCMS
Lactic acid	GCMS
Glycolic acid	GCMS
Alanine	GCMS
Valine	GCMS
Ethanolamine	GCMS
Glycerol	GCMS
Leucine	GCMS
Isoleucine	GCMS
Glycine	GCMS
Urea	GCMS
Phosphoric acid	GCMS
Proline	GCMS
Benzoic acid	GCMS
Glyceric acid	GCMS
Serine	GCMS
Fumaric acid	GCMS
Threonine	GCMS
Maleic acid	GCMS
Nicotinic acid	GCMS
Uracil	GCMS
Methyl-maleic acid	GCMS
O-acetyl-Serine	GCMS
Erythritol	GCMS
Malic acid	GCMS
4-hydroxy-Proline	GCMS
4-Aminobutanoic acid	GCMS
Threonic acid	GCMS
Methionine	GCMS
2-isopropylmalate	GCMS
N-acetyl-Serine	GCMS
Glutamic acid	GCMS
Putrescine	GCMS
Rhamnose	GCMS
Phenylalanine	GCMS
Fucose	GCMS
Pinitol	GCMS
Glycerol-3-phosphate	GCMS
Fructose	GCMS
Galactose	GCMS
Glucose	GCMS
Lysine	GCMS
Galactonic acid gamma lactone	GCMS
Dehydroascorbic acid	GCMS
Tyrosine	GCMS
p-Coumaric acid	GCMS
Linamarin related	GCMS
N-acetyl-glucosamine	GCMS
Glyceryl-Glycoside	GCMS
Glucose-6-phosphate	GCMS
Tryptophan	GCMS
Disaccharide 204A	GCMS
Maltose	GCMS
Terpene glycoside	GCMS
Galactinol	GCMS
CGA derivative	GCMS
Disaccharide 204B	GCMS
Chlorogenic acid	GCMS
Disaccharide 361	GCMS
5-O-Feruloylquinic acid	GCMS

## Sheet: Annotated compounds UPLCMS
Putative annotation	RT	m/z	m/z theoretical	mass error (ppm)	Notes	MSI Level
Aspartic acid	0.61	132.03	132.03	-4.33148		2
Asparagine	0.6	131.045	131.046	-7.37778		1
alpha-Ketoglutaric acid	1.08	145.014	145.014	-4.38586		2
Glutamine	0.63	145.062	145.062	-1.43666		1		MSI Levels
Citramalic acid	1.8	147.029	147.03	-4.26515		2		1	Confirmed by standard compound, m/z, fragmentation spectra and accurate mass
Xylose	0.73	149.045	149.046	-3.83869		1		2	Confirmed by m/z, fragmentation spectra and accurate mass
Histidine	0.59	154.062	154.062	-4.06865		1
3-Hydroxy-3-Methylglutaric acid	2.33	161.045	161.046	-4.32226		2
Shikimic acid	1.02	173.045	173.046	-4.08122		1
L-Galactono-1,4-lactone	0.64	177.04	177.04	-3.00953		1
Sugar	0.73	179.055	179.056	-4.37049		2
Citric acid	1.34	191.019	191.02	-4.58689		2
Quinic acid	0.72	191.055	191.056	-3.57402		1
Saccharic acid	0.65	209.03	209.03	-1.46581		2
Pantothenic acid (Vitamine B5)	3.67	218.103	218.103	-2.62872		2
Myo-Inositol	0.6	225.061	225.062	-3.24725	FA adduct	1
3-Deoxy-D-manno-2-octulosonic acid	0.66	237.061	237.062	-1.41124		2
Fructose 6-phosphate	0.61	259.022	259.022	-1.80914		1
Catechin	5.82	289.071	289.072	-3.04384		2
Glutathione	1.23	306.076	306.077	-2.50703		2
Disaccharide_341	0.73	341.108	341.109	-2.99078		2
Adenosine 5'-monophosphate	1.15	346.055	346.056	-1.64955		2
4-Chlorogenic acid	5.25	353.087	353.088	-0.95619		2
Lactobionic acid	0.62	357.103	357.104	-3.25111		2
Succinoadenosine	3.82	382.1	382.1	-0.151365		2
Sinapoylglucose	5.68	385.114	385.114	-0.444748		2
Disaccharide_387	0.73	387.114	387.115	-1.9212	FA adduct	2
Kaempferol-3/7-O-Glucoside	7.9	447.093	447.093	-0.731194		2
Flavin Mononucleotide	5.31	455.1	455.097	5.87094		2
Quercetin-3-O-D-Glucoside	6.59	463.088	463.088	-1.38216		2
D-()-Raffinose	0.67	503.161	503.162	-0.760513		1
Isochlorogenic acid B	8.07	515.119	515.12	-0.740612		2
Uridine-5'-diphosphogalactose	0.69	565.048	565.048	0.0613202		2
Tiliroside	9.77	593.131	593.13	1.80199		2
Uridine diphosphate-N-acetylglucosamine	0.71	606.075	606.074	0.878066		2
Quercetin 3-O-glucoside 7-O-rhamnoside	6.12	609.145	609.146	-2.5844		2
Rutin	6.99	609.145	609.146	-1.40817		2
Isorhamnetin-3-O-rutinoside	7.68	623.161	623.162	-0.590828		2
Sucrose	0.73	683.225	683.225	-0.779195	2M	1

## Sheet: Compound relative abundances UP
	A. millefolium, fl		A. millefolium, l		A. rugosa, fl		A. rugosa, l		C. maritimum, l		C. siliquastrum, fr		M. germanica, fr
Compound	Average abundance	SD	Average abundance	SD	Average abundance	SD	Average abundance	SD	Average abundance	SD	Average abundance	SD	Average abundance	SD
Aspartic acid	0.19903	0.00573639	0.411464	0.0406211	0.36019	0.0528717	0.240333	0.00453531	0.13066	0.00464646	0.739513	0.0527072	0.108866	0.00708165
Asparagine	0.10543	0.00715921	0.0181527	0.00771918	0.0169073	0.00625014	0.00395321	0.00105686	0.00162885	0.00121262	0.174023	0.0213304	0.0371218	0.00296921
alpha-Ketoglutaric acid	0.00327587	0.000415201	0.0431255	0.012679	0.415558	0.0353002	0.540133	0.101703	0.00603	0.00115437	0.0968871	0.00801451	0.00901006	0.00379293
Glutamine	0.0286096	0.00180278	0.0281187	0.000924955	0.0866612	0.0101087	0.0148677	0.00389836	0.0421773	0.0202924	0.0212363	0.00602859	0.000958892	0.000167506
Citramalic acid	0.00157229	0.000251502	0.0227698	0.00569997	0.0206105	0.00680363	0.0497921	0.00269319	0.0299165	0.00938038	0.188871	0.0175533	0.02638	0.0027326
Xylose	0.0307886	0.000310257	0.0431887	0.00719381	0.0457808	0.00880285	0.0506498	0.00370604	0.024201	0.00155455	0.0960786	0.0173719	0.0111747	0.00031809
Histidine	0.0345766	0.00131948	0.00141744	0.000312996	0.02221	0.00608984	0.00176988	0.000298872	0.00214698	0.00129644	0.0245034	0.00246214	0.000620294	0.000216544
3-Hydroxy-3-Methylglutaric acid	0.00694077	0.000743283	0.0175791	0.00460665	0.014153	0.00496296	0.0182492	0.000846024	0.0119328	0.00274976	0.0210893	0.00783369	0.00432626	0.000573065
Shikimic acid	0.00923024	0.000707295	0.0134986	0.00327675	0.0886588	0.0197967	0.142278	0.0119792	0.187773	0.0280101	0.0123725	0.00160768	0.0203276	0.00178139
L-Galactono-1,4-lactone	0.00473798	0.000153436	0.00903188	0.0012181	0.024969	0.00328133	0.0798329	0.000467009	0.0210335	0.00233536	0.045624	0.00232916	0.0173568	0.00119228
Sugar	0.214899	0.0161996	0.183102	0.00936707	0.594538	0.09029	0.32883	0.0109944	0.588285	0.0108168	0.525607	0.0344603	0.159291	0.00768219
Citric acid	2.50406	0.293899	7.61325	1.27739	5.10897	1.07766	12.0618	0.352055	2.84614	0.893085	10.426	0.738549	1.04307	0.157717
Quinic acid	0.496152	0.0034683	1.31846	0.252971	4.6362	0.0653401	5.19257	0.0854843	7.18034	0.181869	0.0714896	0.000598896	4.67106	0.160039
Saccharic acid	0.19389	0.0106696	0.424312	0.0421753	0.898938	0.0527584	0.0777229	0.0118506	0.0861649	0.0465594	0.915391	0.0712352	0.143854	0.0203684
Pantothenic acid (Vitamine B5)	0.0235411	0.00235868	0.032784	0.00578314	0.069571	0.0231249	0.108679	0.00657006	0.00826056	0.00205199	0.114336	0.016863	0.0518536	0.00203912
Myo-Inositol	0.0428571	0.00455058	0.0935073	0.00407623	0.0649906	0.0157898	0.0622796	0.00187332	0.0470253	0.0130568	0.220697	0.0143278	0.027428	0.00103131
3-Deoxy-D-manno-2-octulosonic acid	0.0610639	0.00123398	0.11037	0.0186264	0.218898	0.0430713	0.138972	0.00674434	0.127061	0.0149206	0.395995	0.0136448	0.289882	0.0284486
Fructose 6-phosphate	0.336381	0.0181921	0.343559	0.0209406	0.512766	0.0521718	0.305753	0.0134368	0.134098	0.00380806	0.298853	0.0182775	0.432364	0.0165242
Catechin	0.000404554	0.000103286	0.000318668	0.000321592	0.00292281	0.00104904	0.0118407	0.000826979	0.000431622	6.00511e-05	0.336856	0.00397748	2.09298	0.423437
Glutathione	0.00946825	0.0103888	0.000323256	0.000327144	0.147949	0.252373	0.0688393	0.089996	0.324895	0.07406	0.114767	0.0232797	0.345751	0.0634181
Disaccharide_341	2.60313	0.259309	5.42292	0.166625	3.94093	0.343942	4.1878	0.219369	1.41047	0.0885576	3.69066	0.552431	0.422452	0.0262506
Adenosine 5'-monophosphate	0.0116776	0.000961885	0.0212362	0.00017555	0.00897852	0.00710435	0.0368411	0.0172913	0.0414062	0.0107313	0.0807908	0.0159292	0.00348879	0.000621332
4CGA	0.744268	0.0410392	1.01893	0.248203	1.80255	0.65122	2.02924	0.260319	4.08099	0.814864	0.0731768	0.0341135	0.770072	0.0550684
Lactobionic acid	0.0553785	0.000906088	0.0842804	0.0120103	0.0667033	0.0136374	0.0717776	0.0028854	0.0477026	0.00435032	3.19047	0.252869	0.184874	0.011045
Succinoadenosine	0.00422816	0.00134793	0.00244454	0.00143915	0.00317472	0.001011	0.0116616	0.000532502	0.00136257	0.00051761	0.0153401	0.00271253	0.00202952	0.000123144
Sinapoylglucose	0.0165148	0.00220212	0.263991	0.0633153	0.0533751	0.0146522	0.410849	0.0367788	0.00477225	0.00101869	0.162377	0.0145418	0.106177	0.00845092
Disaccharide_387	1.0969	0.11339	2.69295	0.0177499	1.60448	0.129818	1.81513	0.111027	0.537614	0.0361235	1.54306	0.215094	0.160386	0.00920455
Kaempferol-3/7-O-Glucoside	2.30565	0.149441	0.112428	0.0327122	0.0633294	0.0240339	0.152817	0.00930773	0.0215745	0.00603949	6.66006	0.818586	0.0153286	0.000564488
Flavin Mononucleotide	0.0114332	0.00167693	0.0570262	0.00423399	0.0158687	0.00570115	0.0172302	0.00257838	0.0250699	0.00499048	0.0361693	0.0174598	0.0045452	0.000442819
Quercetin-3-?-D-Glucoside	0.127397	0.00583675	0.0029073	0.00169391	0.00548108	0.00540619	0.0453633	0.0407394	0.00109171	0.000859623	0.0487222	0.00763007	0.0825561	0.00227927
D-()-Raffinose	0.138332	0.0243196	0.2344	0.0443285	0.261633	0.0265696	1.63825	0.0758674	0.216192	0.00573934	0.793713	0.116603	0.00959372	0.000314702
Isochlorogenic acid B	3.34913	0.261836	4.55082	0.85073	0.0196368	0.0102043	0.0392794	0.00352804	4.99926	1.23692	0.0242967	0.00360007	0.00251487	1.44972e-05
Uridine-5'-diphosphogalactose	0.616826	0.0150761	0.673315	0.0877347	1.72418	0.241812	0.512253	0.0844576	0.368837	0.0149724	0.0880645	0.0107093	0.255113	0.0309954
Tiliroside	0.332415	0.0554191	0.00897767	0.00468176	0.00526399	0.00173231	0.0290281	0.00174582	0.00462001	0.0020856	0.0151649	0.0030848	0.00178366	0.00126122
Uridine diphosphate-N-acetylglucosamine	0.0400917	0.00180262	0.0356196	0.000600792	0.0982109	0.0207111	0.0203824	0.00482498	0.0338463	0.00196214	0.102284	0.00572275	0.00977173	0.000537781
Quercetin 3-O-glucoside 7-O-rhamnoside	1.85739	0.0821941	0.330499	0.0741479	0.0189335	0.00895849	0.0874443	0.0121421	0.148408	0.0243413	0.286928	0.0121473	0.00487988	0.00070982
Rutin	0.564119	0.0897173	8.36298	1.02874	0.090112	0.0425903	0.229837	0.0165779	3.94454	0.454676	1.62639	0.180678	0.00147721	0.000298487
Isorhamnetin-3-O-rutinoside	0.0424547	0.00447427	3.1687	0.578151	0.00878912	0.00648086	0.0535575	0.0118157	0.193621	0.0248402	0.0222269	0.00252922	0.00304192	0.000442183
Sucrose	0.938233	0.140413	2.37356	0.0529079	0.927785	0.135916	0.756298	0.0705761	0.162318	0.0213606	0.679223	0.136944	0.0689545	0.000783419

## Sheet: Annotated compounds GCMS
Putative annotation	RT	m/z	Notes	MSI Level
Lactic acid	3.31	219		A		MSI Levels
Glycolic acid	3.56	177		A		A	Confirmed by standard compound, RT, m/z and fragmentation spectra
Alanine	3.62	116		A		B	Confirmed by RT, m/z and fragmentation spectra
Valine	4.68	144		A		C	Putative library hit
Ethanolamine	4.87	174		A
Glycerol	5.04	205		A
Leucine	5.23	158		A
Isoleucine	5.44	158		A
Glycine	5.55	174		A
Urea	5.68	189		A
Phosphoric acid	5.7	299		A
Proline	5.74	142		A
Benzoic acid	5.8	105		A
Glyceric acid	5.89	292		A
Serine	6.1	204		A
Fumaric acid	6.14	245		A
Threonine	6.26	219		A
Maleic acid	6.29	245		A
Nicotinic acid	6.37	180		A
Uracil	6.6	241		C
Methyl-maleic acid	6.68	259		C
O-acetyl-Serine	6.87	174		A
Erythritol	7.02	217		A
Malic acid	7.44	233		A
4-hydroxy-Proline	7.54	230		A
4-Aminobutanoic acid	7.57	174		A
Threonic acid	7.81	292		A
Methionine	7.92	176		A
2-isopropylmalate	8.01	275		B
N-acetyl-Serine	8.17	186		A
Glutamic acid	8.48	246		A
Putrescine	8.67	174		A
Rhamnose	8.81	117		A
Phenylalanine	8.84	192		A
Fucose	8.92	117		A
Pinitol	9.34	247		C
Glycerol-3-phosphate	9.63	357		A
Fructose	9.88	217		A
Galactose	10.01	160		A
Glucose	10.07	160		A
Lysine	10.24	156		A
Galactonic acid gamma lactone	10.31	189		A
Dehydroascorbic acid	10.27	157		B
Tyrosine	10.9	218		A
p-Coumaric acid	11.18	293		A
Linamarin related	11.75	204		C
N-acetyl-glucosamine	11.77	274		C
Glyceryl-Glycoside	12.57	204		C
Glucose-6-phosphate	12.88	299		B
Tryptophan	13.07	202		A
Disaccharide 204A	14.09	204		C
Maltose	14.71	204		A
Terpene glycoside	15.69	297		C
Galactinol	15.83	204		A
CGA derivative	15.94	345		C
Disaccharide 204B	16.43	304		C
Chlorogenic acid	16.96	345		B
Disaccharide 361	17.39	361		C
5-O-Feruloylquinic acid	17.53	249		B

## Sheet: Compound relative abundances GC
	A. millefolium, fl		A. millefolium, l		A. rugosa, fl		A. rugosa, l		C. maritimum, l		C. siliquastrum, fr		M. germanica, fr
Compound	Average abundance	SD	Average abundance	SD	Average abundance	SD	Average abundance	SD	Average abundance	SD	Average abundance	SD	Average abundance	SD
Lactic acid	4.36181e+06	1.17627e+06	4.70605e+06	507205	4.82956e+06	450586	5.42444e+06	718315	4.07736e+06	490314	7.93699e+06	412896	6.84284e+06	2.36436e+06
Glycolic acid	1.23007e+07	5.34711e+06	1.60054e+07	2.47402e+06	9.59447e+07	9.42153e+06	4.57467e+08	7.11699e+07	6.00347e+06	940798	1.7313e+07	2.26767e+06	1.28886e+07	4.13294e+06
Alanine MP	5.15163e+08	7.7324e+07	5.11606e+08	5.03976e+07	6.1624e+08	7.09252e+07	2.8218e+08	4.42807e+07	2.02249e+08	1.76089e+07	7.58196e+08	8.35446e+07	1.00516e+08	2.10175e+07
Valine	9.13345e+08	1.70817e+08	2.12357e+08	2.75809e+07	3.09869e+08	4.81995e+07	7.78002e+07	9.1504e+06	7.90439e+07	8.91691e+06	1.84742e+08	2.50503e+07	2.64644e+07	7.26326e+06
Ethanolamine	3.11002e+08	6.07265e+07	3.066e+08	3.93033e+07	3.66447e+08	8.09303e+07	1.3628e+08	2.34795e+07	2.40874e+08	2.00501e+07	5.95747e+08	7.3407e+07	1.84892e+07	3.03899e+06
Glycerol	7.49242e+08	1.09404e+08	1.23609e+09	1.9378e+08	1.3625e+09	1.59609e+08	1.25908e+09	1.68273e+08	1.31764e+09	5.75534e+07	2.05528e+09	2.9974e+08	1.74727e+09	3.97524e+08
Leucine	5.38968e+08	9.32381e+07	5.33023e+07	5.77681e+06	1.82381e+08	2.8658e+07	3.8882e+07	2.76177e+06	8.3956e+07	1.00849e+07	1.14156e+08	1.72455e+07	8.50162e+06	2.60578e+06
Isoleucine	5.72147e+08	1.05502e+08	7.47501e+07	8.96165e+06	2.87644e+08	4.50849e+07	5.28474e+07	6.27224e+06	9.96197e+07	1.17806e+07	7.76609e+07	1.20262e+07	1.23277e+07	3.28257e+06
Glycine MP	1.65001e+08	3.8053e+07	1.28525e+08	1.44347e+07	2.68531e+08	4.14871e+07	1.90658e+08	2.98176e+07	8.88336e+07	8.22639e+06	1.65673e+08	1.585e+07	1.75964e+07	8.40888e+06
Urea	2.17014e+08	3.57698e+07	4.89373e+07	1.86367e+06	4.94378e+07	7.90629e+06	2.32303e+07	5.9307e+06	2.17696e+07	7.64327e+06	1.65048e+08	1.25254e+07	6.04939e+07	4.98039e+06
Phosphoric acid	3.96257e+09	1.3592e+09	1.94891e+09	9.13367e+07	1.80094e+09	3.25979e+08	6.03863e+08	3.14095e+08	6.17126e+08	4.84837e+07	4.09942e+09	1.9013e+08	1.91885e+09	2.52074e+08
Proline	2.95509e+09	2.05575e+08	2.6023e+09	1.34266e+08	1.11998e+09	1.42393e+08	7.22425e+07	1.10027e+07	7.77669e+07	5.29008e+06	7.76429e+08	1.58664e+08	7.28795e+07	5.81641e+07
Benzoic acid	4.02617e+07	6.65147e+06	4.4035e+07	6.053e+06	5.02117e+07	6.3132e+06	4.46669e+07	1.09e+07	4.28804e+07	5.16331e+06	6.4503e+07	8.10545e+06	2.46618e+07	4.50161e+06
Glyceric acid	5.06053e+07	1.26332e+07	1.35873e+08	2.36824e+07	8.70198e+07	1.54601e+07	7.73992e+07	1.49278e+07	7.18778e+07	9.08147e+06	4.73994e+07	8.16374e+06	7.18449e+06	1.73253e+06
Serine MP	1.5621e+09	2.04432e+08	1.29204e+09	1.46832e+08	8.18164e+08	1.12275e+08	3.81076e+08	3.48247e+07	1.44201e+08	1.2914e+07	1.90135e+08	2.92017e+07	7.45284e+07	3.26097e+07
Fumaric acid	1.16548e+08	2.05481e+07	1.00652e+08	1.16022e+07	2.0381e+08	2.76771e+07	1.56732e+08	2.31723e+07	2.04542e+08	2.74862e+07	1.93079e+08	4.6077e+07	2.76011e+08	8.64727e+07
Threonine	2.18557e+08	4.21892e+07	1.18009e+08	1.43584e+07	1.73883e+08	2.317e+07	4.09277e+07	4.26179e+06	4.75613e+07	4.55612e+06	5.02925e+07	6.78014e+06	1.22892e+08	6.18603e+07
Maleic acid	3.11234e+07	8.71695e+06	2.77022e+07	2.21045e+06	3.76739e+07	3.09876e+06	2.81961e+07	2.68395e+06	4.85541e+07	6.13483e+06	1.91143e+07	2.86593e+06	2.10138e+08	5.86873e+07
Nicotinic acid	2.5721e+07	4.53958e+06	1.26396e+07	2.81607e+06	4.37789e+07	6.94534e+06	1.84148e+07	3.95729e+06	1.5963e+07	2.61198e+06	2.22165e+07	5.02371e+06	1.06021e+07	2.9389e+06
Uracil	1.44097e+07	5.78855e+06	1.12072e+07	3.72537e+06	1.28072e+07	2.7417e+06	1.07458e+07	2.32696e+06	1.12375e+07	2.33998e+06	1.41909e+07	2.57436e+06	1.06414e+07	3.32132e+06
Methyl-maleic acid	3.73137e+06	1.59246e+06	2.27858e+06	324418	7.31482e+06	1.36068e+06	3.32752e+06	1.26434e+06	2.42655e+06	752213	1.29623e+07	2.84292e+06	3.47789e+06	516323
O-acetyl-Serine	8.77124e+06	838169	520781	172412	2.24949e+06	233858	1.37926e+06	670158	830979	35942.2	4.09222e+06	346256	5.53389e+06	1.0916e+06
Erythritol	2.42385e+07	7.38114e+06	3.7078e+07	6.60229e+06	2.73766e+07	4.08815e+06	1.85644e+07	3.78712e+06	2.25328e+08	3.15575e+07	1.16675e+08	1.83097e+07	8.51272e+07	9.70226e+06
Malic acid	1.53404e+09	1.66412e+08	1.61729e+09	2.03149e+08	2.44189e+09	1.35393e+08	1.68274e+09	2.14596e+08	3.5645e+09	7.54262e+08	2.49542e+09	1.96427e+08	5.40911e+09	2.4926e+09
4-hydroxy-Proline	1.22148e+07	2.08692e+06	6.48775e+06	910755	6.5601e+07	1.09183e+07	4.26947e+06	348795	3.88851e+06	379945	4.59668e+08	9.30916e+07	4.78451e+06	1.6284e+06
4-Aminobutanoic acid	1.35585e+08	2.63091e+07	2.72031e+08	4.01428e+07	2.16705e+08	4.38568e+07	1.40642e+08	2.14669e+07	5.62917e+07	5.55763e+06	3.53647e+08	4.87885e+07	4.13069e+07	3.36325e+06
Threonic acid	6.83879e+07	1.44083e+07	6.9923e+07	1.8368e+07	3.78367e+08	5.57257e+07	9.98188e+07	1.8329e+07	2.03065e+08	2.28373e+07	1.08064e+08	1.7515e+07	3.27655e+07	1.93377e+06
Methionine	4.7503e+07	9.85429e+06	6.75968e+06	1.18156e+06	2.45978e+07	3.78688e+06	3.10683e+06	2.64604e+06	3.95708e+06	415049	4.50434e+06	142129	2.63184e+06	969996
2-isopropylmalate	1.93671e+06	413187	512905	97431.9	4.2331e+07	6.90106e+06	4.42435e+08	8.57939e+07	728591	57783.1	4.02811e+07	1.43937e+07	291678	47251
N-acetyl-Serine	3.70959e+07	3.82653e+06	2.40523e+07	4.59071e+06	7.80168e+06	2.67665e+06	5.58163e+06	2.11663e+06	3.66294e+06	280027	1.23492e+07	1.55885e+06	9.93178e+06	4.34661e+06
Glutamic acid	1.23303e+09	1.97355e+08	1.47613e+09	1.5494e+08	1.87828e+09	1.62564e+08	7.39332e+08	1.36162e+08	7.76151e+08	1.0652e+08	6.10258e+08	9.82833e+07	2.69493e+08	8.92731e+07
Putrescine	1.80668e+07	1.50609e+07	7.17476e+06	837800	9.59645e+07	1.58729e+07	4.50559e+07	8.3856e+06	6.14916e+07	7.77779e+06	6.28682e+06	2.40119e+06	6.43802e+07	2.12215e+07
Rhamnose	1.76763e+07	2.36329e+07	1.14702e+07	1.53432e+07	9.84118e+07	1.49911e+07	2.10919e+07	4.16113e+06	3.26181e+07	4.64055e+06	3.63564e+08	3.46643e+07	1.66526e+08	7.03737e+07
Phenylalanine	1.15303e+08	2.0184e+07	1.89305e+07	2.32079e+06	4.44114e+07	5.8435e+06	3.51392e+06	671761	7.99144e+06	943377	9.31918e+07	1.20685e+07	1.98565e+07	1.47117e+07
Fucose MP	1.18768e+08	1.93743e+07	7.12649e+07	8.95528e+06	1.45792e+08	1.91807e+07	5.24389e+07	1.07978e+07	2.83302e+07	3.89843e+06	1.76083e+08	2.21265e+07	2.43282e+08	1.46523e+07
Pinitol 1	4.99359e+06	749677	4.4807e+06	306160	9.50726e+06	478255	5.71552e+06	775847	1.48735e+07	3.49684e+06	2.68394e+09	3.38232e+08	2.9887e+07	5.34399e+06
Glycerol-3-phosphate	1.11294e+08	3.07519e+07	2.2429e+07	3.86843e+06	5.17823e+07	6.71275e+06	2.16629e+07	5.04574e+06	1.18351e+07	1.21482e+06	2.6482e+07	5.39306e+06	1.80524e+07	8.3376e+06
Fructose 1	5.90558e+09	4.37118e+08	1.37761e+09	1.91706e+08	4.44925e+09	8.43483e+07	1.55272e+09	1.12408e+08	1.69839e+09	1.13775e+08	3.39632e+09	2.14162e+08	5.62347e+09	9.84937e+08
Galactose MP	3.81348e+07	3.10166e+07	5.13082e+08	5.72655e+07	8.27767e+08	1.12625e+08	1.23369e+09	8.70239e+08	4.90282e+07	4.7531e+06	7.41348e+08	1.0813e+09	2.38697e+06	2.01219e+06
Glucose 1	1.37361e+09	7.89882e+08	5.21817e+08	5.83458e+07	1.83525e+09	8.78031e+08	2.27821e+09	1.73958e+08	2.51508e+09	1.36563e+08	2.1663e+09	1.32023e+08	99455.6	56856.7
Lysine	7.85991e+07	1.13551e+07	1.05459e+07	1.61566e+06	1.72922e+07	1.69508e+06	6.86166e+06	695990	1.06507e+07	466316	2.9437e+07	3.92255e+06	852242	392544
Galactonic acid gamma lactone	1.96497e+07	2.80366e+06	9.33464e+06	1.60582e+06	1.48732e+07	3.01254e+06	2.89065e+07	9.57477e+06	2.38782e+07	4.45062e+06	1.13523e+08	1.28625e+07	4.55141e+08	2.3466e+08
Dehydroascorpic acid	2.5491e+06	963792	2.38203e+06	335881	1.40693e+06	321672	1.65363e+06	221125	5.01152e+06	987417	1.17052e+07	2.09634e+06	4.00254e+08	6.17389e+07
Tyrosine 218 mz	502551	179726	2.33081e+07	2.84706e+06	1.33959e+08	2.39174e+07	1.92461e+07	1.65994e+07	4.76815e+07	4.23443e+07	1.9156e+08	3.2811e+07	2.68662e+08	2.19355e+08
4-Coumaric acid	4.7684e+07	1.18676e+07	4.00288e+07	7.12555e+06	8.06455e+07	1.28574e+07	8.19496e+07	1.38495e+07	4.21354e+07	5.63155e+06	9.28406e+07	1.68849e+07	3.66331e+07	1.34509e+07
Unknown linamarin related maize	3.94392e+08	9.36662e+07	1.68066e+07	3.86097e+06	4.09935e+06	454063	5.81702e+06	1.37605e+06	1.66377e+07	2.27706e+06	3.72389e+07	6.16127e+06	8.30307e+06	4.01737e+06
N-acetyl-glucosamine	4.71125e+07	1.08726e+07	1.38169e+06	456941	1.58106e+06	458163	926655	388375	405029	131295	2.86442e+06	491010	1.16519e+06	285240
Glyceryl-Glycoside	7.37044e+07	1.67404e+07	6.57992e+07	1.62661e+07	7.4743e+07	1.22108e+07	1.98235e+08	3.76484e+07	1.04681e+08	1.59979e+07	1.66894e+08	3.94432e+07	1.29649e+08	1.86549e+07
Glucose-6-phosphate	4.83478e+07	9.8574e+06	1.33128e+07	2.71435e+06	2.68615e+07	4.09673e+06	1.16769e+07	1.8227e+06	3.96591e+06	1.46054e+06	3.28985e+06	1.11061e+06	1.69659e+07	6.59438e+06
Tryptophan	5.66032e+08	6.48045e+07	2.03543e+07	1.75007e+07	2.42538e+08	2.98971e+07	4.08096e+08	3.30673e+07	3.2076e+07	735259	1.15748e+08	1.56918e+07	273632	165306
Unknown disaccharide 2 204mz	6.86214e+07	1.3763e+07	9.38389e+07	3.06872e+07	1.58504e+08	2.68802e+07	2.80692e+08	5.45699e+07	4.78151e+07	1.34948e+07	3.77069e+08	5.34574e+07	1.42274e+08	2.31722e+07
Maltose MP	3.68056e+07	2.12158e+07	3.08204e+07	2.53176e+07	3.7887e+07	1.17103e+07	4.23939e+07	8.11667e+06	9.2826e+07	2.68637e+07	6.27684e+08	1.37941e+08	7.33973e+07	1.40378e+07
Unknown Terpene glycoside? 297mz	5.9535e+06	1.11143e+06	5.11397e+06	1.49732e+06	5.84172e+06	2.24034e+06	1.19477e+07	2.83807e+06	1.55427e+07	2.99882e+06	8.91604e+06	2.11237e+06	3.01999e+08	8.02073e+07
Galactinol	1.75071e+07	6.84823e+06	1.73986e+07	5.80292e+06	8.50934e+08	6.63679e+07	5.20594e+09	2.31406e+08	4.46957e+08	6.36054e+07	2.95721e+07	887774	4.87667e+06	4.48312e+06
Unknown CGA derivative	2.85012e+06	530647	3.24357e+07	6.71435e+06	4.48407e+07	6.09401e+06	1.06826e+08	1.06462e+07	1.54622e+08	2.4363e+07	3.99959e+06	953570	3.64058e+06	485733
Unknown disaccharide 3 204mz	3.13209e+08	7.3574e+07	4.71335e+08	7.62866e+07	4.80604e+07	1.34733e+07	3.07361e+08	6.18229e+07	1.0624e+08	2.15292e+07	2.50991e+08	2.55844e+07	5.16269e+07	2.28621e+07
Chlorogenic acid	1.40904e+08	3.15616e+07	1.90649e+08	3.34141e+07	3.50902e+07	5.73924e+06	4.04359e+07	1.11454e+07	1.07789e+08	1.3822e+07	2.14208e+07	1.37495e+06	4.92717e+08	2.06983e+08
Unknown disaccharide 4 361mz	8.88341e+08	1.90481e+08	1.06854e+09	2.48155e+08	2.33998e+09	1.08242e+08	2.68553e+09	1.62999e+08	1.45461e+09	1.80873e+08	1.80255e+09	1.37917e+08	2.1665e+08	1.94196e+08
5-O-Feruloylquinic acid	1.5163e+07	2.05456e+06	1.41893e+07	2.84378e+06	2.61962e+07	2.22022e+06	1.41486e+08	4.95968e+07	1.91692e+07	2.40652e+06	1.51182e+07	2.53413e+06	2.12027e+07	8.06495e+06
